# Supplementary material for: Exploratory Evaluation of Peptide-Based Immunization Targeting Fusion Glycoprotein-Derived Epitopes of Nipah Virus in Murine Model
Source: Vaccines (Basel). 2026 Jan 13;14(1):84. doi: 10.3390/vaccines14010084 (PMC12846561; doi:10.3390/vaccines14010084)
Supplement: Supplementary file 1 [file vaccines-14-00084-s001.zip]

Archive with 3 entries (3 files):
- Table_S1_B_cell_epitopes.xlsx
- Table_S2_T_cell_epitopes.xlsx
- Table_S3_F_9mer_epitopes.xlsx
