# Supplementary material for: Exploratory Evaluation of Peptide-Based Immunization Targeting Fusion Glycoprotein-Derived Epitopes of Nipah Virus in Murine Model
Source: Vaccines (Basel). 2026 Jan 13;14(1):84. doi: 10.3390/vaccines14010084 (PMC12846561; doi:10.3390/vaccines14010084)
Supplement: Supplementary file 1 [file vaccines-14-00084-s001.zip › Table_S1_B_cell_epitopes.xlsx]

## Sheet: Supplementary B cell
					Table S1. Summary of Nipah virus fusion (NiV-F) glycoprotein B cell epitopes in silico prediction results
					Group No. ID	Amino acid position		Length	Peptide sequence
						Start	End
					1	6	6	1	N
					2	25	33	9	VGILHYEKL
					3	50	52	3	SNP
					4	65	74	10	VSNMSQCTGS
					5	98	107	10	KNNTHDLVGD
					6	142	142	1	D
					7	156	156	1	E
					8	188	195	8	DKISCKQT
					9	216	226	11	PNLQDPVSNSM
					10	236	238	3	GGN
					11	240	262	23	ETLLRTLGYATEDFDDLLESDSI
					12	325	332	8	NIEIGFCL
					13	342	351	10	QDYATPMTNN
					14	353	354	2	RE
					15	357	357	1	T
					16	360	375	16	TEKCPRELVVSSHVPR
					17	402	403	2	SQ
					18	433	446	14	LGSVNYNSEGIAIG
					19	448	457	10	PVFTDKVDIS
					20	468	484	17	QQSKDYIKEAQRLLDTV
					21	523	543	21	NTYSRLEDRRVRPTSSGDLYY
