# Supplementary material for: Exploratory Evaluation of Peptide-Based Immunization Targeting Fusion Glycoprotein-Derived Epitopes of Nipah Virus in Murine Model
Source: Vaccines (Basel). 2026 Jan 13;14(1):84. doi: 10.3390/vaccines14010084 (PMC12846561; doi:10.3390/vaccines14010084)
Supplement: Supplementary file 1 [file vaccines-14-00084-s001.zip › Table_S2_T_cell_epitopes.xlsx]

## Sheet: Supplementary BT cell
				Table S2. Summary of the predicted T-cell epitope sequences in Nipah virus fusion (NiV-F) glycoprotein
				Rank No.	Amino acid position		Length	Score	Group No. ID	Peptide sequence
					Start	End
				1	240	262	23	0.28647	F-11	ETLLRTLGYATEDFDDLLESDSI
				2	433	446	14	0.1771	F-18	LGSVNYNSEGIAIG
				3	98	107	10	0.13426	F-5	KNNTHDLVGD
				4	448	457	10	0.024	F-19	PVFTDKVDIS
				5	25	33	9	0.01856	F-2	VGILHYEKL
				6	523	543	21	-0.07041	F-21	NTYSRLEDRRVRPTSSGDLYY
				7	342	351	10	-0.07115	F-13	QDYATPMTNN
				8	360	375	16	-0.18094	F-16	TEKCPRELVVSSHVPR
				9	468	484	17	-0.23974	F-20	QQSKDYIKEAQRLLDTV
				10	216	226	11	-0.32701	F-9	PNLQDPVSNSM
				11	65	74	10	-0.45089	F-4	VSNMSQCTGS
