# Supplementary material for: Exploratory Evaluation of Peptide-Based Immunization Targeting Fusion Glycoprotein-Derived Epitopes of Nipah Virus in Murine Model
Source: Vaccines (Basel). 2026 Jan 13;14(1):84. doi: 10.3390/vaccines14010084 (PMC12846561; doi:10.3390/vaccines14010084)
Supplement: Supplementary file 1 [file vaccines-14-00084-s001.zip › Table_S3_F_9mer_epitopes.xlsx]

## Sheet: Compiled_F_9mer
					Table S3. List of predicted Nipah virus fusion (NiV-F) glycoprotein 9-mer epitope candidates
					Amino acid position		Length	Score	B/T-cell epitope peptide sequence	Peptide 9-mer
					Start	End				Sequence	Score
					240	262	23	0.28647	ETLLRTLGYATEDFDDLLESDSI	ETLLRTLGY	0.083
										TLLRTLGYA	0.102
										LLRTLGYAT	0.097
										LRTLGYATE	0.087
										RTLGYATED	0.155
										TLGYATEDF	0.179
										LGYATEDFD	0.257
										GYATEDFDD	0.282
										YATEDFDDL	0.277
										ATEDFDDLL	0.202
										TEDFDDLLE	0.152
										EDFDDLLES	0.121
										DFDDLLESD	-0.004
										FDDLLESDS	-0.047
										DDLLESDSI	-0.151
					433	446	14	0.1771	LGSVNYNSEGIAIG	LGSVNYNSE	-0.124
										GSVNYNSEG	-0.084
										SVNYNSEGI	-0.064
										VNYNSEGIA	0.032
										NYNSEGIAI	0.096
										YNSEGIAIG	0.316
					98	107	10	0.13426	KNNTHDLVGD	KNNTHDLVG	0.104
										NNTHDLVGD	0.111
					448	457	10	0.024	PVFTDKVDIS	PVFTDKVDI	-0.057
										VFTDKVDIS	-0.04
					25	33	9	0.01856	VGILHYEKL	VGILHYEKL	0.019
					523	543	21	-0.07041	NTYSRLEDRRVRPTSSGDLYY	NTYSRLEDR	-0.03
										TYSRLEDRR	0.131
										YSRLEDRRV	0.198
										SRLEDRRVR	0.235
										RLEDRRVRP	0.219
										LEDRRVRPT	0.186
										EDRRVRPTS	0.171
										DRRVRPTSS	0.034
										RRVRPTSSG	-0.145
										RVRPTSSGD	-0.232
										VRPTSSGDL	-0.24
										RPTSSGDLY	-0.271
										PTSSGDLYY	-0.178
					342	351	10	-0.07115	QDYATPMTNN	QDYATPMTN	-0.06
										DYATPMTNN	-0.095
					360	375	16	-0.18094	TEKCPRELVVSSHVPR	TEKCPRELV	-0.008
										EKCPRELVV	0.131
										KCPRELVVS	0.195
										CPRELVVSS	0.084
										PRELVVSSH	-0.136
										RELVVSSHV	-0.198
										ELVVSSHVP	-0.21
										LVVSSHVPR	-0.255
					468	484	17	-0.23974	QQSKDYIKEAQRLLDTV	QQSKDYIKE	-0.266
										QSKDYIKEA	-0.049
										SKDYIKEAQ	0.037
										KDYIKEAQR	-0.018
										DYIKEAQRL	-0.107
										YIKEAQRLL	-0.003
										IKEAQRLLD	-0.008
										KEAQRLLDT	-0.06
										EAQRLLDTV	0.035
					216	226	11	-0.32701	PNLQDPVSNSM	PNLQDPVSN	-0.171
										NLQDPVSNS	-0.131
										LQDPVSNSM	-0.222
					65	74	10	-0.45089	VSNMSQCTGS	VSNMSQCTG	-0.472
										SNMSQCTGS	-0.334
